# Supplementary material for: L-Dopa Comparably Improves Gait and Limb Movements in Parkinson’s Disease: A Wearable Sensor Analysis
Source: Biomedicines. 2025 Nov 6;13(11):2727. doi: 10.3390/biomedicines13112727 (PMC12650135; doi:10.3390/biomedicines13112727)
Supplement: Supplementary file 1 [file biomedicines-13-02727-s001.zip]

Archive with 1 entries (1 files):
- Supplementary Materials 1.pdf
